# Supplementary material for: Genomic analysis of the Streptococcus pneumoniae in Taiwan: a nationwide study from 2006 to 2022
Source: Microb Genom. 2025 Sep 9;11(9):001498. doi: 10.1099/mgen.0.001498 (PMC12452192; doi:10.1099/mgen.0.001498)
Supplement: Supplementary Material 1. [file mgen-11-01498-s001.xlsx]

## Sheet: Table S1
Sanger No.	Contigs	Assembly_Length	Study	Sample	Run	Sampe ID	GPSC	Serotype	MLST	TSAR period	PCV13 period	Age group	Hospital type	Region	Source	Age	Collection date	Collection location	Multiple drug resistance	pbp1a	pbp2b	pbp2x	Amoxicillin/clavulanate	AMO_Res	Ceftriaxone	CFT_Res(Meningital)	CFT_Res(Non-meningital)	Cefotaxime	TAX_Res(Meningital)	TAX_Res(Non-meningital)	Cefuroxime	CFX_Res	Meropenem	MER_Res	Penicillin	PEN_Res(Meningital)	PEN_Res(Non-meningital)	Chloramphenicol	CHL_Determinant	Clindamycin	CLI_Determinant	Trimethorprim/sulfamethoxazole	COT_Determinant	Doxycycline	DOX_Determinant	Erythromycin	ERY_Determinant	ERY_CLI_Res	ERY_CLI_Determinant
spn001	40	2005483	ERP166027	ERS22133789	ERR14653918	GPS_TW_NHRI_spn001	73	11A	99	2006-V	PrePCV	elderly	MC	S	pleural fluid	70	2006-07-28	out	Y	23	81	0	<= 0.03	S	<= 0.5	S	S	<= 0.06	S	S	<= 0.5	S	<= 0.06	S	<= 0.03	S	S	S	_	R	ermB_16_X82819; ermBups_HG799494	R	folA_AE007317 Variant I100L; folP_AE007317 MULTIPLE at 178-180	R	tetM_12_FR671418	R	ermB_16_X82819; ermBups_HG799494	R	ermB_16_X82819; ermBups_HG799494
spn002	37	2153670	ERP166027	ERS22133790	ERR14653919	GPS_TW_NHRI_spn002	23	06B	95	2006-V	PrePCV	elderly	MC	C	blood	80	2006-07-12	inx	Y	34	57	56	0.25	S	1	I	S	0.5	S	S	> 2	R	0.12	S	1	R	S	R	catpC194_1_NC_002013	R	ermB_10_U86375	R	folA_AE007317 Variant I100L; folP_AE007317 INDELS at 193-195	R	tetM_12_FR671418	R	ermB_10_U86375	R	ermB_10_U86375
spn003	48	2189385	ERP166027	ERS22133791	ERR14653920	GPS_TW_NHRI_spn003	106	23A	2572	2006-V	PrePCV	ped	MC	C	blood	3	2006-07-25	inx	Y	1	0	2	<= 0.03	S	<= 0.5	S	S	<= 0.06	S	S	<= 0.5	S	<= 0.06	S	<= 0.03	S	S	R	catpC194_1_NC_002013	R	ermB_16_X82819; ermBups_HG799494	R	folA_AE007317 Variant I100L; folP_AE007317 MULTIPLE at 178-180	R	tetM_12_FR671418	R	ermB_16_X82819; ermBups_HG799494	R	ermB_16_X82819; ermBups_HG799494
spn004	42	2056500	ERP166027	ERS22133792	ERR14653921	GPS_TW_NHRI_spn004	1	19F	1465	2006-V	PrePCV	ped	MC	C	blood	2	2006-07-30	out	Y	13	49	NEW	8	R	4	R	R	8	R	R	> 2	R	1	R	4	R	I	S	_	R	ermB_16_X82819; ermBups_HG799494	R	folA_AE007317 Variant I100L; folP_AE007317 FSHIFT at 175; folP_AE007317 FSHIFT at 178	R	tetM_2_X90939	R	ermB_16_X82819; ermBups_HG799494; mefA_10_AF376746; msrD_2_AF274302	R	ermB_16_X82819; ermBups_HG799494
spn005	44	2081373	ERP166027	ERS22133793	ERR14653922	GPS_TW_NHRI_spn005	6	09V	166	2006-V	PrePCV	elderly	RH	C	pleural fluid	84	2006-09-12	icu	Y	15	37	36	8	R	1	I	S	1	I	S	> 2	R	1	R	2	R	S	S	_	R	ermB_16_X82819	R	folA_AE007317 Variant I100L; folP_AE007317 TRUNC at 181	R	tetM_12_FR671418	R	ermB_16_X82819	R	ermB_16_X82819
spn006	39	2132945	ERP166027	ERS22133794	ERR14653923	GPS_TW_NHRI_spn006	16	23F	81	2006-V	PrePCV	adult	RH	S	blood	64	2006-08-14	inx	Y	15	12	18	2	S	1	I	S	1	I	S	> 2	R	0.5	I	2	R	S	R	catpC194_1_NC_002013	R	ermB_16_X82819; ermBups_HG799494	R	folA_AE007317 Variant I100L; folP_AE007317 MULTIPLE at 178-180	R	tetM_2_X90939	R	ermB_16_X82819; ermBups_HG799494; mefA_10_AF376746; msrD_2_AF274302	R	ermB_16_X82819; ermBups_HG799494
spn007	34	2085315	ERP166027	ERS22133795	ERR14653924	GPS_TW_NHRI_spn007	4	14	876	2006-V	PrePCV	ped	RH	N	blood	1	2006-07-14	inx	Y	60	16	312	2	S	1	I	S	0.5	S	S	> 2	R	0.5	I	2	R	S	S	_	R	ermB_16_X82819	S	_	R	tetM_12_FR671418	R	ermB_16_X82819	R	ermB_16_X82819
spn008	38	2136695	ERP166027	ERS22133796	ERR14653925	GPS_TW_NHRI_spn008	16	23F	81	2006-V	PrePCV	ped	RH	N	blood	4	2006-07-15	out	Y	15	12	18	2	S	1	I	S	1	I	S	> 2	R	0.5	I	2	R	S	R	catpC194_1_NC_002013	S	_	R	folA_AE007317 Variant I100L; folP_AE007317 MULTIPLE at 178-180	R	tetM_2_X90939	R	mefA_10_AF376746; msrD_2_AF274302	S	_
spn009	38	2046332	ERP166027	ERS22133797	ERR14653926	GPS_TW_NHRI_spn009	1	19F	236	2006-V	PrePCV	ped	RH	N	blood	4	2006-07-22	out	Y	13	16	47	2	S	1	I	S	1	I	S	> 2	R	0.5	I	2	R	S	S	_	S	_	R	folA_AE007317 Variant I100L; folP_AE007317 INS at 184	R	tetM_2_X90939	R	mefA_10_AF376746; msrD_2_AF274302	S	_
spn010	81	2190632	ERP166027	ERS22133798	ERR14653927	GPS_TW_NHRI_spn010	38	38	393	2006-V	PrePCV	ped	RH	N	blood	1	2006-09-18	inx	N	2	4	0	<= 0.03	S	<= 0.5	S	S	<= 0.06	S	S	<= 0.5	S	<= 0.06	S	<= 0.03	S	S	S	_	S	_	S	_	S	_	S	_	S	_
spn011	44	2017397	ERP166027	ERS22133799	ERR14653928	GPS_TW_NHRI_spn011	162	4	4930	2006-V	PrePCV	adult	RH	S	blood	22	2006-08-01	inx	N	0	0	2	<= 0.03	S	<= 0.5	S	S	<= 0.06	S	S	<= 0.5	S	<= 0.06	S	<= 0.03	S	S	S	_	S	_	S	_	R	tetM_M85225	S	_	S	_
spn012	37	2135255	ERP166027	ERS22133800	ERR14653929	GPS_TW_NHRI_spn012	16	19F	81	2006-V	PrePCV	elderly	RH	N	blood	76	2006-08-11	inx	Y	NEW	12	309	1	S	1	I	S	1	I	S	2	R	0.5	I	2	R	S	R	catpC194_1_NC_002013	S	_	R	folA_AE007317 Variant I100L; folP_AE007317 MULTIPLE at 178-180	R	tetM_2_X90939	R	mefA_10_AF376746; msrD_2_AF274302	S	_
spn013	25	2134012	ERP166027	ERS22133801	ERR14653930	GPS_TW_NHRI_spn013	122	10A	4113	2006-V	PrePCV	ped	MC	S	blood	1	2006-07-04	out	Y	23	0	2	<= 0.03	S	<= 0.5	S	S	<= 0.06	S	S	<= 0.5	S	<= 0.06	S	<= 0.03	S	S	S	_	R	ermB_16_X82819	R	folA_AE007317 Variant I100L; folP_AE007317 MULTIPLE at 178-180	R	tetM_M85225	R	ermB_16_X82819	R	ermB_16_X82819
spn014	41	2039865	ERP166027	ERS22133802	ERR14653931	GPS_TW_NHRI_spn014	1	19F	257	2006-V	PrePCV	adult	MC	S	blood	60	2006-08-24	inx	Y	2	NEW	493	0.25	S	<= 0.5	S	S	0.25	S	S	<= 0.5	S	<= 0.06	S	0.25	R	S	S	_	R	ermB_10_U86375; ermBups_HG799494	I	folP_AE007317 FSHIFT at 175; folP_AE007317 FSHIFT at 178	R	tetM_12_FR671418	R	ermB_10_U86375; ermBups_HG799494	R	ermB_10_U86375; ermBups_HG799494
spn015	29	2033814	ERP166027	ERS22133803	ERR14653932	GPS_TW_NHRI_spn015	12	3	180	2006-V	PrePCV	elderly	MC	S	blood	73	2006-09-06	icu	Y	2	0	111	0.06	S	<= 0.5	S	S	0.25	S	S	1	I	<= 0.06	S	0.06	S	S	R	catpC194_1_NC_002013	R	ermB_10_U86375; ermBups_HG799494	S	_	R	tetM_5_U58985	R	ermB_10_U86375; ermBups_HG799494	R	ermB_10_U86375; ermBups_HG799494
spn016	40	2041064	ERP166027	ERS22133804	ERR14653933	GPS_TW_NHRI_spn016	1	19F	236	2006-V	PrePCV	elderly	MC	S	pleural fluid	74	2006-09-23	inx	Y	13	16	29	0.25	S	<= 0.5	S	S	0.12	S	S	<= 0.5	S	0.12	S	0.25	R	S	S	_	S	_	R	folA_AE007317 Variant I100L; folP_AE007317 INS at 184	R	tetM_2_X90939	R	mefA_10_AF376746; msrD_2_AF274302	S	_
spn017	32	2166902	ERP166027	ERS22133805	ERR14653934	GPS_TW_NHRI_spn017	16	19F	81	2006-V	PrePCV	elderly	RH	N	blood	88	2006-07-08	inx	Y	15	12	18	2	S	1	I	S	1	I	S	> 2	R	0.5	I	2	R	S	R	catpC194_1_NC_002013	S	_	R	folA_AE007317 Variant I100L; folP_AE007317 MULTIPLE at 178-180	R	tetM_2_X90939	R	mefA_10_AF376746; msrD_2_AF274302	S	_
spn018	45	2203634	ERP166027	ERS22133806	ERR14653935	GPS_TW_NHRI_spn018	23	06B	95	2006-V	PrePCV	ped	MC	C	blood	6	2006-07-03	icu	Y	34	57	56	0.25	S	1	I	S	0.5	S	S	> 2	R	0.12	S	1	R	S	R	catpC194_1_NC_002013	R	ermB_10_U86375	R	folA_AE007317 Variant I100L; folP_AE007317 MULTIPLE at 178-180	R	tetM_12_FR671418	R	ermB_10_U86375	R	ermB_10_U86375
spn019	59	2132734	ERP166027	ERS22133807	ERR14653936	GPS_TW_NHRI_spn019	18	14	15	2006-V	PrePCV	adult	MC	S	CSF	38	2006-06-27	icu	Y	15	31	18	2	S	1	I	S	1	I	S	> 2	R	0.5	I	2	R	S	S	_	R	ermB_10_U86375; ermBups_HG799494	R	folA_AE007317 Variant I100L; folP_AE007317 FSHIFT at 175; folP_AE007317 FSHIFT at 178	S	_	R	ermB_10_U86375; ermBups_HG799494	R	ermB_10_U86375; ermBups_HG799494
spn020	30	2036090	ERP166027	ERS22133808	ERR14710577	GPS_TW_NHRI_spn020	12	3	180	2006-V	PrePCV	elderly	MC	S	pleural fluid	74	2006-08-09	inx	Y	2	0	2	<= 0.03	S	<= 0.5	S	S	<= 0.06	S	S	<= 0.5	S	<= 0.06	S	<= 0.03	S	S	R	catpC194_1_NC_002013	R	ermB_16_X82819; ermBups_HG799494	S	_	R	tetM_8_X04388	R	ermB_16_X82819; ermBups_HG799494	R	ermB_16_X82819; ermBups_HG799494
spn021	26	2026999	ERP166027	ERS22133809	ERR14653937	GPS_TW_NHRI_spn021	12	3	2570	2006-V	PrePCV	adult	RH	N	ascites	44	2006-07-01	inx	N	2	0	111	0.06	S	<= 0.5	S	S	<= 0.06	S	S	<= 0.5	S	<= 0.06	S	0.06	S	S	S	_	S	_	S	_	R	tetM_M85225	S	_	S	_
spn022	43	2116424	ERP166027	ERS22133810	ERR14653938	GPS_TW_NHRI_spn022	321	06A	902	2006-V	PrePCV	ped	RH	N	blood	2	2006-08-27	out	Y	2	115	278	0.06	S	<= 0.5	S	S	<= 0.06	S	S	<= 0.5	S	<= 0.06	S	0.12	R	S	S	_	R	ermB_10_U86375; ermBups_HG799494	I	folP_AE007317 INDELS at 193-195	R	tetM_4_X75073	R	ermB_10_U86375; ermBups_HG799494	R	ermB_10_U86375; ermBups_HG799494
spn023	41	2150155	ERP166027	ERS22133811	ERR14653939	GPS_TW_NHRI_spn023	23	06B	90	2006-V	PrePCV	adult	RH	N	blood	44	2006-08-31	out	Y	34	57	56	0.25	S	1	I	S	0.5	S	S	> 2	R	0.12	S	1	R	S	R	catpC194_1_NC_002013	R	ermB_16_X82819; ermBups_HG799494	R	folA_AE007317 Variant I100L; folP_AE007317 MULTIPLE at 178-180	R	tetM_12_FR671418	R	ermB_16_X82819; ermBups_HG799494	R	ermB_16_X82819; ermBups_HG799494
spn024	41	2106228	ERP166027	ERS22133812	ERR14653940	GPS_TW_NHRI_spn024	14	23F	242	2006-V	PrePCV	elderly	RH	C	blood	101	2006-07-15	icu	Y	13	31	73	1	S	1	I	S	1	I	S	> 2	R	0.25	S	2	R	S	S	_	R	ermB_10_U86375; ermBups_HG799494	R	folA_AE007317 Variant I100L; folP_AE007317 INS at 199	R	tetM_2_X90939	R	ermB_10_U86375; ermBups_HG799494	R	ermB_10_U86375; ermBups_HG799494
spn025	44	2058655	ERP166027	ERS22133813	ERR14653941	GPS_TW_NHRI_spn025	1	19F	236	2008-VI	PrePCV	adult	MC	S	blood	62	2008-08-25	out	Y	13	11	NEW	8	R	2	R	I	1	I	S	> 2	R	1	R	4	R	I	S	_	S	_	R	folA_AE007317 Variant I100L; folP_AE007317 INS at 184	R	tetM_2_X90939	R	mefA_10_AF376746; msrD_2_AF274302	S	_
spn026	14	2036692	ERP166027	ERS22133814	ERR14653942	GPS_TW_NHRI_spn026	391	06A	2756	2008-VI	PrePCV	ped	MC	S	blood	4	2008-09-09	out	Y	13	31	73	1	S	1	I	S	1	I	S	> 2	R	0.25	S	2	R	S	S	_	R	ermB_10_U86375	I	folP_AE007317 INS at 169	R	tetM_2_X90939	R	ermB_10_U86375	R	ermB_10_U86375
spn027	25	2035133	ERP166027	ERS22133815	ERR14653943	GPS_TW_NHRI_spn027	12	3	180	2008-VI	PrePCV	adult	MC	S	blood	46	2008-09-22	out	Y	2	0	2	<= 0.03	S	<= 0.5	S	S	<= 0.06	S	S	<= 0.5	S	<= 0.06	S	<= 0.03	S	S	R	catpC194_1_NC_002013	R	ermB_16_X82819; ermBups_HG799494	S	_	R	tetM_8_X04388	R	ermB_16_X82819; ermBups_HG799494	R	ermB_16_X82819; ermBups_HG799494
spn028	31	2078361	ERP166027	ERS22133816	ERR14653944	GPS_TW_NHRI_spn028	4	14	876	2008-VI	PrePCV	unk	MC	C	blood	unk	2008-09-04	out	Y	60	16	0	0.12	S	<= 0.5	S	S	0.12	S	S	<= 0.5	S	0.12	S	0.12	R	S	S	_	R	ermB_16_X82819	S	_	R	tetM_12_FR671418	R	ermB_16_X82819	R	ermB_16_X82819
spn029	40	2039297	ERP166027	ERS22133817	ERR14653945	GPS_TW_NHRI_spn029	1	19A	320	2008-VI	PrePCV	unk	MC	C	blood	unk	2008-09-24	out	Y	13	11	16	8	R	2	R	I	2	R	I	> 2	R	1	R	4	R	I	S	_	R	ermB_16_X82819; ermBups_HG799494	R	folA_AE007317 Variant I100L; folP_AE007317 INS at 199	R	tetM_2_X90939	R	ermB_16_X82819; ermBups_HG799494; mefA_10_AF376746; msrD_2_AF274302	R	ermB_16_X82819; ermBups_HG799494
spn030	34	2080424	ERP166027	ERS22133818	ERR14653946	GPS_TW_NHRI_spn030	4	14	876	2008-VI	PrePCV	ped	RH	C	blood	5	2008-09-01	inx	Y	60	16	312	2	S	1	I	S	0.5	S	S	> 2	R	0.5	I	2	R	S	S	_	R	ermB_16_X82819	S	_	R	tetM_2_X90939	R	ermB_16_X82819	R	ermB_16_X82819
spn031	51	2072862	ERP166027	ERS22133819	ERR14653947	GPS_TW_NHRI_spn031	244	06C	-	2008-VI	PrePCV	adult	RH	C	blood	29	2008-09-04	icu	Y	2	44	NEW	<= 0.03	S	<= 0.5	S	S	<= 0.06	S	S	<= 0.5	S	<= 0.06	S	0.06	S	S	S	_	S	_	I	folP_AE007317 MULTIPLE at 178-180	R	tetM_12_FR671418	R	mefA_10_AF376746; msrD_2_AF274302	S	_
spn032	39	2042494	ERP166027	ERS22133820	ERR14653948	GPS_TW_NHRI_spn032	1	19A	320	2008-VI	PrePCV	ped	RH	N	blood	3	2008-07-06	inx	Y	13	11	16	8	R	2	R	I	2	R	I	> 2	R	1	R	4	R	I	S	_	R	ermB_16_X82819; ermBups_HG799494	R	folA_AE007317 Variant I100L; folP_AE007317 INS at 199	R	tetM_2_X90939	R	ermB_16_X82819; ermBups_HG799494; mefA_10_AF376746; msrD_2_AF274302	R	ermB_16_X82819; ermBups_HG799494
spn033	51	2098724	ERP166027	ERS22133821	ERR14653949	GPS_TW_NHRI_spn033	6	19F	166	2008-VI	PrePCV	adult	RH	N	blood	48	2008-07-29	out	Y	13	12	47	2	S	1	I	S	1	I	S	> 2	R	0.5	I	2	R	S	S	_	R	ermB_16_X82819	R	folA_AE007317 Variant I100L; folP_AE007317 TRUNC at 181	R	tetM_12_FR671418	R	ermB_16_X82819	R	ermB_16_X82819
spn034	44	2086053	ERP166027	ERS22133822	ERR14653950	GPS_TW_NHRI_spn034	1	19A	320	2008-VI	PrePCV	adult	RH	N	blood	56	2008-09-14	out	Y	13	11	16	8	R	2	R	I	2	R	I	> 2	R	1	R	4	R	I	S	_	R	ermB_16_X82819; ermBups_HG799494	R	folA_AE007317 Variant I100L; folP_AE007317 INS at 199	R	tetM_2_X90939	R	ermB_16_X82819; ermBups_HG799494; mefA_10_AF376746; msrD_2_AF274302	R	ermB_16_X82819; ermBups_HG799494
spn035	39	2160946	ERP166027	ERS22133823	ERR14653951	GPS_TW_NHRI_spn035	45	34	1439	2008-VI	PrePCV	elderly	MC	S	blood	77	2008-09-07	out	Y	0	0	2	<= 0.03	S	<= 0.5	S	S	<= 0.06	S	S	<= 0.5	S	<= 0.06	S	<= 0.03	S	S	S	_	R	ermB_16_X82819; ermBups_HG799494	S	_	R	tetM_M85225	R	ermB_16_X82819; ermBups_HG799494	R	ermB_16_X82819; ermBups_HG799494
spn036	50	2098085	ERP166027	ERS22133824	ERR14653952	GPS_TW_NHRI_spn036	6	09V	166	2008-VI	PrePCV	adult	RH	C	CSF	47	2008-08-19	icu	Y	15	12	18	2	S	1	I	S	1	I	S	> 2	R	0.5	I	2	R	S	S	_	R	ermB_16_X82819	R	folA_AE007317 Variant I100L; folP_AE007317 TRUNC at 181	R	tetM_12_FR671418	R	ermB_16_X82819	R	ermB_16_X82819
spn037	36	2099363	ERP166027	ERS22133825	ERR14653953	GPS_TW_NHRI_spn037	18	14	2652	2008-VI	PrePCV	ped	RH	N	blood	1	2008-08-01	out	Y	15	31	18	2	S	1	I	S	1	I	S	> 2	R	0.5	I	2	R	S	S	_	R	ermB_16_X82819; ermBups_HG799494	R	folA_AE007317 Variant I100L; folP_AE007317 FSHIFT at 175; folP_AE007317 FSHIFT at 178	R	tetM_12_FR671418	R	ermB_16_X82819; ermBups_HG799494	R	ermB_16_X82819; ermBups_HG799494
spn039	55	2059563	ERP166027	ERS22133826	ERR14653954	GPS_TW_NHRI_spn039	12	3	180	2008-VI	PrePCV	adult	MC	S	blood	64	2008-09-19	inx	Y	2	0	NEW	<= 0.03	S	<= 0.5	S	S	<= 0.06	S	S	<= 0.5	S	<= 0.06	S	<= 0.03	S	S	R	catpC194_1_NC_002013	R	ermB_16_X82819; ermBups_HG799494	S	_	R	tetM_8_X04388	R	ermB_16_X82819; ermBups_HG799494	R	ermB_16_X82819; ermBups_HG799494
spn040	43	2073014	ERP166027	ERS22133827	ERR14653955	GPS_TW_NHRI_spn040	6	14	1569	2008-VI	PrePCV	elderly	MC	S	blood	82	2008-09-22	inx	Y	45	12	NEW	2	S	1	I	S	1	I	S	> 2	R	0.5	I	2	R	S	S	_	R	ermB_16_X82819; ermBups_HG799494	R	folA_AE007317 Variant I100L; folP_AE007317 MULTIPLE at 178-180	R	tetM_12_FR671418	R	ermB_16_X82819; ermBups_HG799494	R	ermB_16_X82819; ermBups_HG799494
spn041	56	2177465	ERP166027	ERS22133828	ERR14653956	GPS_TW_NHRI_spn041	76	06B	76	2008-VI	PrePCV	elderly	MC	N	blood	67	2008-07-19	out	Y	NEW	46	36	2	S	1	I	S	1	I	S	> 2	R	0.5	I	2	R	S	S	_	S	_	R	folA_AE007317 Variant I100L; folP_AE007317 INS at 199	R	tetM_2_X90939	R	mefA_10_AF376746; msrD_2_AF274302	S	_
spn042	64	2230079	ERP166027	ERS22133829	ERR14653957	GPS_TW_NHRI_spn042	16	23F	81	2008-VI	PrePCV	elderly	MC	N	blood	82	2008-07-26	out	Y	15	NEW	NEW	8	R	1	I	S	1	I	S	> 2	R	1	R	4	R	I	R	catpC194_1_NC_002013	S	_	R	folA_AE007317 Variant I100L; folP_AE007317 MULTIPLE at 178-180	R	tetM_2_X90939	R	mefA_10_AF376746; msrD_2_AF274302	S	_
spn043	45	2065931	ERP166027	ERS22133830	ERR14653958	GPS_TW_NHRI_spn043	18	14	13	2008-VI	PrePCV	elderly	MC	N	blood	67	2008-07-30	out	Y	27	36	8	8	R	2	R	I	1	I	S	> 2	R	1	R	4	R	I	S	_	S	_	R	folA_AE007317 Variant I100L; folP_AE007317 INS at 199	S	_	R	mefA_10_AF376746; msrD_2_AF274302	S	_
spn044	65	2136754	ERP166027	ERS22133831	ERR14653959	GPS_TW_NHRI_spn044	23	06B	-	2008-VI	PrePCV	ped	MC	N	pleural fluid	3	2008-09-02	inx	Y	34	NEW	8	4	I	1	I	S	1	I	S	> 2	R	1	R	2	R	S	S	_	R	ermB_16_X82819; ermBups_HG799494	R	folA_AE007317 Variant I100L; folP_AE007317 MULTIPLE at 178-180	R	tetM_12_FR671418	R	ermB_16_X82819; ermBups_HG799494	R	ermB_16_X82819; ermBups_HG799494
spn045	38	2132562	ERP166027	ERS22133832	ERR14653960	GPS_TW_NHRI_spn045	16	23F	-	2008-VI	PrePCV	ped	RH	C	blood	3	2008-08-26	out	Y	15	12	18	2	S	1	I	S	1	I	S	> 2	R	0.5	I	2	R	S	R	catpC194_1_NC_002013	S	_	R	folA_AE007317 Variant I100L; folP_AE007317 MULTIPLE at 178-180	R	tetM_2_X90939	R	mefA_10_AF376746; msrD_2_AF274302	S	_
spn046	42	2140434	ERP166027	ERS22133833	ERR14653961	GPS_TW_NHRI_spn046	76	06B	-	2008-VI	PrePCV	elderly	RH	C	blood	86	2008-06-28	icu	Y	NEW	NEW	36	2	S	1	I	S	1	I	S	> 2	R	0.5	I	2	R	S	S	_	S	_	R	folA_AE007317 Variant I100L; folP_AE007317 INS at 199	R	tetM_2_X90939	R	mefA_10_AF376746; msrD_2_AF274302	S	_
spn047	47	2097015	ERP166027	ERS22133834	ERR14653962	GPS_TW_NHRI_spn047	6	09V	166	2008-VI	PrePCV	elderly	RH	C	blood	82	2008-07-14	out	Y	15	12	18	2	S	1	I	S	1	I	S	> 2	R	0.5	I	2	R	S	S	_	R	ermB_16_X82819	R	folA_AE007317 Variant I100L; folP_AE007317 TRUNC at 181	R	tetM_12_FR671418	R	ermB_16_X82819	R	ermB_16_X82819
spn048	40	2010681	ERP166027	ERS22133835	ERR14653963	GPS_TW_NHRI_spn048	162	4	4930	2008-VI	PrePCV	adult	RH	C	blood	55	2008-09-25	inx	N	0	0	2	<= 0.03	S	<= 0.5	S	S	<= 0.06	S	S	<= 0.5	S	<= 0.06	S	<= 0.03	S	S	S	_	S	_	S	_	R	tetM_M85225	S	_	S	_
spn049	42	2113454	ERP166027	ERS22133836	ERR14653964	GPS_TW_NHRI_spn049	14	23F	242	2008-VI	PrePCV	ped	MC	E	blood	14	2008-08-17	inx	Y	13	31	73	1	S	1	I	S	1	I	S	> 2	R	0.25	S	2	R	S	S	_	R	ermB_10_U86375; ermBups_HG799494	R	folA_AE007317 Variant I100L; folP_AE007317 INS at 199	R	tetM_2_X90939	R	ermB_10_U86375; ermBups_HG799494	R	ermB_10_U86375; ermBups_HG799494
spn050	38	2142057	ERP166027	ERS22133837	ERR14653965	GPS_TW_NHRI_spn050	16	23F	81	2010-VII	PrePCV	ped	MC	C	blood	5	2010-07-30	inx	Y	15	12	18	2	S	1	I	S	1	I	S	> 2	R	0.5	I	2	R	S	R	catpC194_1_NC_002013	S	_	R	folA_AE007317 Variant I100L; folP_AE007317 MULTIPLE at 178-180	R	tetM_2_X90939	R	mefA_10_AF376746; msrD_2_AF274302	S	_
spn051	46	2046977	ERP166027	ERS22133838	ERR14653966	GPS_TW_NHRI_spn051	1	19F	271	2010-VII	PrePCV	ped	MC	C	blood	4	2010-09-02	icu	Y	13	16	47	2	S	1	I	S	1	I	S	> 2	R	0.5	I	2	R	S	S	_	R	ermB_16_X82819; ermBups_HG799494	R	folA_AE007317 Variant I100L; folP_AE007317 FSHIFT at 175; folP_AE007317 FSHIFT at 178	R	tetM_2_X90939	R	ermB_16_X82819; ermBups_HG799494; mefA_10_AF376746; msrD_2_AF274302	R	ermB_16_X82819; ermBups_HG799494
spn052	22	2034853	ERP166027	ERS22133839	ERR14653967	GPS_TW_NHRI_spn052	3	3	5255	2010-VII	PrePCV	adult	MC	C	CSF	20	2010-08-01	icu	N	0	0	2	<= 0.03	S	<= 0.5	S	S	<= 0.06	S	S	<= 0.5	S	<= 0.06	S	<= 0.03	S	S	S	_	S	_	I	folP_AE007317 MULTIPLE at 178-180	R	tetM_12_FR671418	S	_	S	_
spn053	43	2041528	ERP166027	ERS22133840	ERR14653968	GPS_TW_NHRI_spn053	1	19A	320	2010-VII	PrePCV	ped	RH	C	blood	5	2010-07-15	inx	Y	13	11	16	8	R	2	R	I	2	R	I	> 2	R	1	R	4	R	I	S	_	R	ermB_16_X82819; ermBups_HG799494	R	folA_AE007317 Variant I100L; folP_AE007317 INS at 199	R	tetM_2_X90939	R	ermB_16_X82819; ermBups_HG799494; mefA_10_AF376746; msrD_2_AF274302	R	ermB_16_X82819; ermBups_HG799494
spn054	31	2115599	ERP166027	ERS22133841	ERR14653969	GPS_TW_NHRI_spn054	_	22F	14121	2010-VII	PrePCV	unk	MC	N	blood	unk	2010-07-13	inx	N	0	55	2	<= 0.03	S	<= 0.5	S	S	<= 0.06	S	S	<= 0.5	S	<= 0.06	S	<= 0.03	S	S	S	_	S	_	S	_	S	_	S	_	S	_
spn055	50	2150887	ERP166027	ERS22133842	ERR14653970	GPS_TW_NHRI_spn055	23	06B	90	2010-VII	PrePCV	unk	MC	N	blood	unk	2010-08-30	inx	Y	34	57	56	0.25	S	1	I	S	0.5	S	S	> 2	R	0.12	S	1	R	S	R	catpC194_1_NC_002013	R	ermB_16_X82819; ermBups_HG799494	R	folA_AE007317 Variant I100L; folP_AE007317 MULTIPLE at 178-180	R	tetM_12_FR671418	R	ermB_16_X82819; ermBups_HG799494	R	ermB_16_X82819; ermBups_HG799494
spn056	35	2044256	ERP166027	ERS22133843	ERR14653971	GPS_TW_NHRI_spn056	1	19A	320	2010-VII	PrePCV	elderly	RH	N	blood	84	2010-07-26	out	Y	13	11	16	8	R	2	R	I	2	R	I	> 2	R	1	R	4	R	I	S	_	R	ermB_16_X82819; ermBups_HG799494	R	folA_AE007317 Variant I100L; folP_AE007317 INS at 199	R	tetM_2_X90939	R	ermB_16_X82819; ermBups_HG799494; mefA_10_AF376746; msrD_2_AF274302	R	ermB_16_X82819; ermBups_HG799494
spn057	37	2090803	ERP166027	ERS22133844	ERR14653972	GPS_TW_NHRI_spn057	3	35C	717	2010-VII	PrePCV	elderly	RH	N	blood	84	2010-07-14	inx	Y	2	0	0	<= 0.03	S	<= 0.5	S	S	<= 0.06	S	S	<= 0.5	S	<= 0.06	S	<= 0.03	S	S	S	_	R	ermB_16_X82819; ermBups_HG799494	S	_	R	tetM_4_X75073	R	ermB_16_X82819; ermBups_HG799494	R	ermB_16_X82819; ermBups_HG799494
spn058	39	2139316	ERP166027	ERS22133845	ERR14653973	GPS_TW_NHRI_spn058	16	23F	81	2010-VII	PrePCV	ped	RH	S	blood	4	2010-09-27	inx	Y	15	12	18	2	S	1	I	S	1	I	S	> 2	R	0.5	I	2	R	S	R	catpC194_1_NC_002013	S	_	R	folA_AE007317 Variant I100L; folP_AE007317 MULTIPLE at 178-180	R	tetM_2_X90939	R	mefA_10_AF376746; msrD_2_AF274302	S	_
spn059	38	2143872	ERP166027	ERS22133846	ERR14653974	GPS_TW_NHRI_spn059	172	15C	2889	2010-VII	PrePCV	adult	RH	C	blood	42	2010-07-03	inx	N	2	NEW	NEW	0.12	S	<= 0.5	S	S	<= 0.06	S	S	<= 0.5	S	<= 0.06	S	0.12	R	S	S	_	S	_	S	_	R	tetM_12_FR671418	R	mefA_10_AF376746; msrD_2_AF274302	S	_
spn060	52	2106086	ERP166027	ERS22133847	ERR14653975	GPS_TW_NHRI_spn060	76	06B	76	2010-VII	PrePCV	ped	MC	C	blood	4	2010-08-25	inx	Y	NEW	46	36	2	S	1	I	S	1	I	S	> 2	R	0.5	I	2	R	S	S	_	S	_	R	folA_AE007317 Variant I100L; folP_AE007317 INS at 199	R	tetM_2_X90939	R	mefA_10_AF376746; msrD_2_AF274302	S	_
spn061	38	2033443	ERP166027	ERS22133848	ERR14653976	GPS_TW_NHRI_spn061	12	3	180	2010-VII	PrePCV	adult	MC	N	blood	58	2010-07-16	out	Y	2	0	111	0.06	S	<= 0.5	S	S	0.25	S	S	1	I	<= 0.06	S	0.06	S	S	R	catpC194_1_NC_002013	R	ermB_10_U86375; ermBups_HG799494	S	_	R	tetM_5_U58985	R	ermB_10_U86375; ermBups_HG799494	R	ermB_10_U86375; ermBups_HG799494
spn062	47	2169993	ERP166027	ERS22133849	ERR14653977	GPS_TW_NHRI_spn062	16	06A	81	2010-VII	PrePCV	adult	MC	N	blood	42	2010-08-09	out	Y	15	12	18	2	S	1	I	S	1	I	S	> 2	R	0.5	I	2	R	S	R	catpC194_1_NC_002013	R	ermB_16_X82819; ermBups_HG799494	I	folA_AE007317 Variant I100L	R	tetM_2_X90939	R	ermB_16_X82819; ermBups_HG799494; mefA_10_AF376746; msrD_2_AF274302	R	ermB_16_X82819; ermBups_HG799494
spn063	32	2040065	ERP166027	ERS22133850	ERR14710579	GPS_TW_NHRI_spn063	12	3	180	2010-VII	PrePCV	adult	RH	C	ascites	48	2010-07-07	inx	Y	2	0	111	0.06	S	<= 0.5	S	S	0.25	S	S	1	I	<= 0.06	S	0.06	S	S	R	catpC194_1_NC_002013	R	ermB_10_U86375; ermBups_HG799494	S	_	R	tetM_5_U58985	R	ermB_10_U86375; ermBups_HG799494	R	ermB_10_U86375; ermBups_HG799494
spn064	36	2085163	ERP166027	ERS22133851	ERR14653978	GPS_TW_NHRI_spn064	4	14	876	2010-VII	PrePCV	adult	RH	C	blood	38	2010-07-20	out	Y	60	16	312	2	S	1	I	S	0.5	S	S	> 2	R	0.5	I	2	R	S	S	_	R	ermB_16_X82819	S	_	R	tetM_12_FR671418	R	ermB_16_X82819	R	ermB_16_X82819
spn065	52	2150924	ERP166027	ERS22133852	ERR14653979	GPS_TW_NHRI_spn065	23	06B	90	2010-VII	PrePCV	ped	RH	C	blood	3	2010-08-18	out	Y	34	32	43	1	S	<= 0.5	S	S	0.5	S	S	> 2	R	0.25	S	2	R	S	R	catpC194_1_NC_002013	R	ermB_10_U86375; ermBups_HG799494	R	folA_AE007317 Variant I100L; folP_AE007317 MULTIPLE at 178-180	R	tetM_5_U58985	R	ermB_10_U86375; ermBups_HG799494	R	ermB_10_U86375; ermBups_HG799494
spn066	46	2045154	ERP166027	ERS22133853	ERR14653980	GPS_TW_NHRI_spn066	1	19A	320	2010-VII	PrePCV	adult	MC	E	CSF	51	2010-07-03	inx	Y	13	11	16	8	R	2	R	I	2	R	I	> 2	R	1	R	4	R	I	S	_	R	ermB_16_X82819; ermBups_HG799494	R	folA_AE007317 Variant I100L; folP_AE007317 INS at 199	R	tetM_2_X90939	R	ermB_16_X82819; ermBups_HG799494; mefA_10_AF376746; msrD_2_AF274302	R	ermB_16_X82819; ermBups_HG799494
spn067	38	2081519	ERP166027	ERS22133854	ERR14653981	GPS_TW_NHRI_spn067	_	06B	4976	2010-VII	PrePCV	adult	MC	E	blood	55	2010-08-31	out	Y	0	0	0	<= 0.03	S	<= 0.5	S	S	<= 0.06	S	S	<= 0.5	S	<= 0.06	S	<= 0.03	S	S	S	_	R	ermB_16_X82819; ermBups_HG799494	S	_	R	tetM_2_X90939	R	ermB_16_X82819; ermBups_HG799494; mefA_10_AF376746; msrD_2_AF274302	R	ermB_16_X82819; ermBups_HG799494
spn068	27	2088048	ERP166027	ERS22133855	ERR14653982	GPS_TW_NHRI_spn068	122	10A	-	2012-VIII	PrePCV	adult	MC	S	blood	61	2012-08-08	inx	N	23	NEW	2	<= 0.03	S	<= 0.5	S	S	<= 0.06	S	S	<= 0.5	S	<= 0.06	S	<= 0.03	S	S	S	_	S	_	I	folP_AE007317 MULTIPLE at 178-180	R	tetM_12_FR671418	S	_	S	_
spn069	40	2112107	ERP166027	ERS22133856	ERR14653983	GPS_TW_NHRI_spn069	23	06B	95	2012-VIII	PrePCV	adult	MC	S	blood	50	2012-08-22	icu	Y	34	11	NEW	8	R	1	I	S	1	I	S	> 2	R	1	R	4	R	I	R	catpC194_1_NC_002013	R	ermB_10_U86375	R	folA_AE007317 Variant I100L; folP_AE007317 MULTIPLE at 178-180	R	tetM_12_FR671418	R	ermB_10_U86375	R	ermB_10_U86375
spn070	36	2091607	ERP166027	ERS22133857	ERR14653984	GPS_TW_NHRI_spn070	6	13	166	2012-VIII	PrePCV	elderly	MC	C	pleural fluid	82	2012-07-08	out	Y	15	12	18	2	S	1	I	S	1	I	S	> 2	R	0.5	I	2	R	S	S	_	R	ermB_16_X82819	I	folP_AE007317 TRUNC at 181	R	tetM_12_FR671418	R	ermB_16_X82819	R	ermB_16_X82819
spn071	48	2153043	ERP166027	ERS22133858	ERR14653985	GPS_TW_NHRI_spn071	4	14	876	2012-VIII	PrePCV	adult	MC	C	blood	60	2012-07-18	inx	Y	60	16	312	2	S	1	I	S	0.5	S	S	> 2	R	0.5	I	2	R	S	S	_	R	ermB_16_X82819	S	_	R	tetM_12_FR671418	R	ermB_16_X82819	R	ermB_16_X82819
spn072	51	2044144	ERP166027	ERS22133859	ERR14653986	GPS_TW_NHRI_spn072	1	19A	320	2012-VIII	PrePCV	ped	MC	C	blood	3	2012-07-31	inx	Y	13	11	16	8	R	2	R	I	2	R	I	> 2	R	1	R	4	R	I	S	_	R	ermB_16_X82819; ermBups_HG799494	R	folA_AE007317 Variant I100L; folP_AE007317 INS at 199	R	tetM_2_X90939	R	ermB_16_X82819; ermBups_HG799494; mefA_10_AF376746; msrD_2_AF274302	R	ermB_16_X82819; ermBups_HG799494
spn073	59	2150919	ERP166027	ERS22133860	ERR14653987	GPS_TW_NHRI_spn073	1	19F	257	2012-VIII	PrePCV	ped	MC	C	blood	2	2012-08-05	icu	Y	NEW	NEW	493	0.25	S	<= 0.5	S	S	0.12	S	S	<= 0.5	S	<= 0.06	S	0.25	R	S	R	catpC194_1_NC_002013	R	ermB_10_U86375; ermBups_HG799494	R	folA_AE007317 Variant I100L; folP_AE007317 FSHIFT at 175; folP_AE007317 FSHIFT at 178	R	tetM_12_FR671418	R	ermB_10_U86375; ermBups_HG799494; mefA_10_AF376746; msrD_2_AF274302	R	ermB_10_U86375; ermBups_HG799494
spn074	26	2033463	ERP166027	ERS22133861	ERR14653988	GPS_TW_NHRI_spn074	12	3	180	2012-VIII	PrePCV	adult	RH	S	blood	52	2012-07-23	icu	Y	2	0	111	0.06	S	<= 0.5	S	S	0.25	S	S	1	I	<= 0.06	S	0.06	S	S	R	catpC194_1_NC_002013	R	ermB_10_U86375; ermBups_HG799494	S	_	R	tetM_5_U58985	R	ermB_10_U86375; ermBups_HG799494	R	ermB_10_U86375; ermBups_HG799494
spn075	46	2108325	ERP166027	ERS22133862	ERR14653989	GPS_TW_NHRI_spn075	14	23F	242	2012-VIII	PrePCV	elderly	RH	S	blood	73	2012-08-31	inx	Y	13	31	73	1	S	1	I	S	1	I	S	> 2	R	0.25	S	2	R	S	S	_	R	ermB_10_U86375; ermBups_HG799494	R	folA_AE007317 Variant I100L; folP_AE007317 INS at 199	R	tetM_2_X90939	R	ermB_10_U86375; ermBups_HG799494	R	ermB_10_U86375; ermBups_HG799494
spn076	41	2039349	ERP166027	ERS22133863	ERR14653990	GPS_TW_NHRI_spn076	1	19A	320	2012-VIII	PrePCV	ped	RH	N	blood	3	2012-08-02	out	Y	13	11	16	8	R	2	R	I	2	R	I	> 2	R	1	R	4	R	I	S	_	R	ermB_16_X82819; ermBups_HG799494	R	folA_AE007317 Variant I100L; folP_AE007317 INS at 199	R	tetM_2_X90939	R	ermB_16_X82819; ermBups_HG799494; mefA_10_AF376746; msrD_2_AF274302	R	ermB_16_X82819; ermBups_HG799494
spn077	44	2043195	ERP166027	ERS22133864	ERR14653991	GPS_TW_NHRI_spn077	1	19A	320	2012-VIII	PrePCV	ped	RH	N	blood	5	2012-07-27	out	Y	13	11	16	8	R	2	R	I	2	R	I	> 2	R	1	R	4	R	I	S	_	R	ermB_16_X82819; ermBups_HG799494	R	folA_AE007317 Variant I100L; folP_AE007317 INS at 199	R	tetM_2_X90939	R	ermB_16_X82819; ermBups_HG799494; mefA_10_AF376746; msrD_2_AF274302	R	ermB_16_X82819; ermBups_HG799494
spn078	38	2044887	ERP166027	ERS22133865	ERR14653992	GPS_TW_NHRI_spn078	1	19A	8521	2012-VIII	PrePCV	ped	RH	N	blood	4	2012-08-20	inx	Y	13	11	16	8	R	2	R	I	2	R	I	> 2	R	1	R	4	R	I	S	_	R	ermB_16_X82819; ermBups_HG799494	R	folA_AE007317 Variant I100L; folP_AE007317 INS at 199	R	tetM_2_X90939	R	ermB_16_X82819; ermBups_HG799494; mefA_10_AF376746; msrD_2_AF274302	R	ermB_16_X82819; ermBups_HG799494
spn079	24	2035295	ERP166027	ERS22133866	ERR14653993	GPS_TW_NHRI_spn079	12	3	180	2012-VIII	PrePCV	adult	MC	S	blood	42	2012-07-20	inx	Y	2	0	2	<= 0.03	S	<= 0.5	S	S	<= 0.06	S	S	<= 0.5	S	<= 0.06	S	<= 0.03	S	S	R	catpC194_1_NC_002013	R	ermB_16_X82819; ermBups_HG799494	S	_	R	tetM_8_X04388	R	ermB_16_X82819; ermBups_HG799494	R	ermB_16_X82819; ermBups_HG799494
spn080	43	2044446	ERP166027	ERS22133867	ERR14653994	GPS_TW_NHRI_spn080	1	19A	320	2012-VIII	PrePCV	adult	MC	S	ascites	51	2012-08-05	out	Y	13	11	16	8	R	2	R	I	2	R	I	> 2	R	1	R	4	R	I	S	_	R	ermB_16_X82819; ermBups_HG799494	R	folA_AE007317 Variant I100L; folP_AE007317 INS at 199	R	tetM_2_X90939	R	ermB_16_X82819; ermBups_HG799494; mefA_10_AF376746; msrD_2_AF274302	R	ermB_16_X82819; ermBups_HG799494
spn081	33	2034427	ERP166027	ERS22133868	ERR14653995	GPS_TW_NHRI_spn081	12	3	180	2012-VIII	PrePCV	elderly	MC	S	blood	71	2012-08-30	out	Y	2	0	111	0.06	S	<= 0.5	S	S	0.25	S	S	1	I	<= 0.06	S	0.06	S	S	R	catpC194_1_NC_002013	R	ermB_10_U86375; ermBups_HG799494	S	_	R	tetM_5_U58985	R	ermB_10_U86375; ermBups_HG799494	R	ermB_10_U86375; ermBups_HG799494
spn082	35	2077536	ERP166027	ERS22133869	ERR14653996	GPS_TW_NHRI_spn082	4	14	876	2012-VIII	PrePCV	adult	MC	S	blood	58	2012-09-03	inx	Y	60	16	312	2	S	1	I	S	0.5	S	S	> 2	R	0.5	I	2	R	S	S	_	R	ermB_16_X82819	S	_	R	tetM_12_FR671418	R	ermB_16_X82819	R	ermB_16_X82819
spn083	41	2141670	ERP166027	ERS22133870	ERR14653997	GPS_TW_NHRI_spn083	16	15B	83	2012-VIII	PrePCV	adult	MC	S	blood	64	2012-09-26	out	Y	15	12	18	2	S	1	I	S	1	I	S	> 2	R	0.5	I	2	R	S	R	catpC194_1_NC_002013	R	ermB_16_X82819	R	folA_AE007317 Variant I100L; folP_AE007317 MULTIPLE at 178-180	R	tetM_12_FR671418	R	ermB_16_X82819	R	ermB_16_X82819
spn084	44	2085395	ERP166027	ERS22133871	ERR14653998	GPS_TW_NHRI_spn084	1	19A	320	2012-VIII	PrePCV	ped	RH	C	blood	4	2012-08-03	out	Y	13	11	16	8	R	2	R	I	2	R	I	> 2	R	1	R	4	R	I	S	_	R	ermB_16_X82819; ermBups_HG799494	R	folA_AE007317 Variant I100L; folP_AE007317 INS at 199	R	tetM_2_X90939	R	ermB_16_X82819; ermBups_HG799494; mefA_10_AF376746; msrD_2_AF274302	R	ermB_16_X82819; ermBups_HG799494
spn085	26	2052896	ERP166027	ERS22133872	ERR14653999	GPS_TW_NHRI_spn085	69	15A	6011	2012-VIII	PrePCV	adult	RH	N	blood	52	2012-08-02	out	Y	0	4	23	<= 0.03	S	<= 0.5	S	S	<= 0.06	S	S	<= 0.5	S	<= 0.06	S	<= 0.03	S	S	S	_	R	ermB_1_JN899585; ermBups_HG799494	S	_	R	tetM_12_FR671418	R	ermB_1_JN899585; ermBups_HG799494	R	ermB_1_JN899585; ermBups_HG799494
spn086	35	2091808	ERP166027	ERS22133873	ERR14654000	GPS_TW_NHRI_spn086	18	14	2652	2012-VIII	PrePCV	adult	RH	N	blood	62	2012-07-31	icu	Y	15	31	18	2	S	1	I	S	1	I	S	> 2	R	0.5	I	2	R	S	S	_	R	ermB_16_X82819; ermBups_HG799494	R	folA_AE007317 Variant I100L; folP_AE007317 FSHIFT at 175; folP_AE007317 FSHIFT at 178	R	tetM_12_FR671418	R	ermB_16_X82819; ermBups_HG799494	R	ermB_16_X82819; ermBups_HG799494
spn087	25	2034792	ERP166027	ERS22133874	ERR14654001	GPS_TW_NHRI_spn087	12	3	180	2012-VIII	PrePCV	adult	RH	N	blood	52	2012-09-25	out	Y	2	0	111	0.06	S	<= 0.5	S	S	0.25	S	S	1	I	<= 0.06	S	0.06	S	S	R	catpC194_1_NC_002013	R	ermB_10_U86375; ermBups_HG799494	S	_	R	tetM_5_U58985	R	ermB_10_U86375; ermBups_HG799494	R	ermB_10_U86375; ermBups_HG799494
spn088	44	2091885	ERP166027	ERS22133875	ERR14654002	GPS_TW_NHRI_spn088	904;9	15A	63	2012-VIII	PrePCV	ped	MC	C	blood	0	2012-07-17	out	Y	13	175	43	2	S	1	I	S	0.5	S	S	> 2	R	0.5	I	2	R	S	S	_	R	ermB_16_X82819; ermBups_HG799494	S	_	R	tetM_12_FR671418	R	ermB_16_X82819; ermBups_HG799494	R	ermB_16_X82819; ermBups_HG799494
spn089	41	2044786	ERP166027	ERS22133876	ERR14654003	GPS_TW_NHRI_spn089	1	19A	320	2012-VIII	PrePCV	ped	MC	S	blood	4	2012-07-24	out	Y	13	11	16	8	R	2	R	I	2	R	I	> 2	R	1	R	4	R	I	S	_	R	ermB_16_X82819; ermBups_HG799494	R	folA_AE007317 Variant I100L; folP_AE007317 INS at 199	R	tetM_2_X90939	R	ermB_16_X82819; ermBups_HG799494; mefA_10_AF376746; msrD_2_AF274302	R	ermB_16_X82819; ermBups_HG799494
spn090	43	2134774	ERP166027	ERS22133877	ERR14654004	GPS_TW_NHRI_spn090	16	15B	83	2012-VIII	PrePCV	adult	RH	N	blood	45	2012-10-20	inx	Y	15	12	18	2	S	1	I	S	1	I	S	> 2	R	0.5	I	2	R	S	R	catpC194_1_NC_002013	R	ermB_16_X82819	R	folA_AE007317 Variant I100L; folP_AE007317 MULTIPLE at 178-180	R	tetM_12_FR671418	R	ermB_16_X82819	R	ermB_16_X82819
spn091	47	2080133	ERP166027	ERS22133878	ERR14654005	GPS_TW_NHRI_spn091	1	19A	320	2012-VIII	PrePCV	adult	RH	C	blood	49	2012-07-18	out	Y	13	11	NEW	8	R	2	R	I	2	R	I	> 2	R	1	R	4	R	I	S	_	R	ermB_16_X82819; ermBups_HG799494	R	folA_AE007317 Variant I100L; folP_AE007317 INS at 199	R	tetM_2_X90939	R	ermB_16_X82819; ermBups_HG799494; mefA_10_AF376746; msrD_2_AF274302	R	ermB_16_X82819; ermBups_HG799494
spn092	46	2139090	ERP166027	ERS22133879	ERR14654006	GPS_TW_NHRI_spn092	16	06A	81	2012-VIII	PrePCV	ped	MC	E	blood	3	2012-08-27	unk	Y	15	12	18	2	S	1	I	S	1	I	S	> 2	R	0.5	I	2	R	S	R	catpC194_1_NC_002013	R	ermB_16_X82819; ermBups_HG799494	I	folA_AE007317 Variant I100L	R	tetM_2_X90939	R	ermB_16_X82819; ermBups_HG799494; mefA_10_AF376746; msrD_2_AF274302	R	ermB_16_X82819; ermBups_HG799494
spn093	42	2141755	ERP166027	ERS22133880	ERR14654007	GPS_TW_NHRI_spn093	16	15C	83	2014-IX	PostPCV	ped	MC	S	blood	4.78082	2014-08-10	out	Y	15	12	36	2	S	1	I	S	1	I	S	> 2	R	0.5	I	2	R	S	R	catpC194_1_NC_002013	R	ermB_16_X82819	R	folA_AE007317 Variant I100L; folP_AE007317 MULTIPLE at 178-180	R	tetM_12_FR671418	R	ermB_16_X82819	R	ermB_16_X82819
spn094	42	2031782	ERP166027	ERS22133881	ERR14654008	GPS_TW_NHRI_spn094	1	19A	320	2014-IX	PostPCV	adult	MC	S	blood	43	2014-09-29	out	Y	13	11	16	8	R	2	R	I	2	R	I	> 2	R	1	R	4	R	I	S	_	R	ermB_16_X82819; ermBups_HG799494	R	folA_AE007317 Variant I100L; folP_AE007317 INS at 199	R	tetM_2_X90939	R	ermB_16_X82819; ermBups_HG799494; mefA_10_AF376746; msrD_2_AF274302	R	ermB_16_X82819; ermBups_HG799494
spn095	46	2135807	ERP166027	ERS22133882	ERR14654009	GPS_TW_NHRI_spn095	16	15B	83	2014-IX	PostPCV	adult	MC	C	CSF	32	2014-07-11	icu	Y	15	12	18	2	S	1	I	S	1	I	S	> 2	R	0.5	I	2	R	S	R	catpC194_1_NC_002013	R	ermB_16_X82819	R	folA_AE007317 Variant I100L; folP_AE007317 MULTIPLE at 178-180	R	tetM_12_FR671418	R	ermB_16_X82819	R	ermB_16_X82819
spn096	45	2062351	ERP166027	ERS22133883	ERR14654010	GPS_TW_NHRI_spn096	1	19F	236	2014-IX	PostPCV	adult	MC	C	blood	57	2014-08-20	inx	Y	13	16	47	2	S	1	I	S	1	I	S	> 2	R	0.5	I	2	R	S	S	_	S	_	I	folP_AE007317 INS at 184	R	tetM_2_X90939	R	mefA_10_AF376746; msrD_2_AF274302	S	_
spn097	34	2063399	ERP166027	ERS22133884	ERR14654011	GPS_TW_NHRI_spn097	59	35B	558	2014-IX	PostPCV	elderly	RH	C	blood	74	2014-08-12	inx	Y	4	7	7	4	I	1	I	S	1	I	S	> 2	R	0.5	I	2	R	S	S	_	R	ermB_16_X82819; ermBups_HG799494	I	folA_AE007317 Variant I100L	R	tetM_2_X90939	R	ermB_16_X82819; ermBups_HG799494; mefA_10_AF376746; msrD_2_AF274302	R	ermB_16_X82819; ermBups_HG799494
spn098	42	2044351	ERP166027	ERS22133885	ERR14654012	GPS_TW_NHRI_spn098	1	19A	320	2014-IX	PostPCV	ped	RH	S	blood	0	2014-07-04	icu	Y	13	11	16	8	R	2	R	I	2	R	I	> 2	R	1	R	4	R	I	S	_	R	ermB_16_X82819; ermBups_HG799494	R	folA_AE007317 Variant I100L; folP_AE007317 INS at 199	R	tetM_2_X90939	R	ermB_16_X82819; ermBups_HG799494; mefA_10_AF376746; msrD_2_AF274302	R	ermB_16_X82819; ermBups_HG799494
spn099	50	2025520	ERP166027	ERS22133886	ERR14654013	GPS_TW_NHRI_spn099	1	19A	320	2014-IX	PostPCV	adult	MC	S	blood	55	2014-09-20	inx	Y	13	NEW	16	8	R	2	R	I	2	R	I	> 2	R	1	R	4	R	I	S	_	R	ermB_16_X82819; ermBups_HG799494	R	folA_AE007317 Variant I100L; folP_AE007317 INS at 199	R	tetM_2_X90939	R	ermB_16_X82819; ermBups_HG799494; mefA_10_AF376746; msrD_2_AF274302	R	ermB_16_X82819; ermBups_HG799494
spn100	36	2101102	ERP166027	ERS22133887	ERR14654014	GPS_TW_NHRI_spn100	122	10A	9234	2014-IX	PostPCV	adult	MC	C	blood	45	2014-07-14	out	N	23	0	2	<= 0.03	S	<= 0.5	S	S	<= 0.06	S	S	<= 0.5	S	<= 0.06	S	<= 0.03	S	S	S	_	S	_	R	folA_AE007317 Variant I100L; folP_AE007317 MULTIPLE at 178-180	R	tetM_12_FR671418	S	_	S	_
spn101	40	2042603	ERP166027	ERS22133888	ERR14654015	GPS_TW_NHRI_spn101	1	19F	271	2014-IX	PostPCV	adult	MC	C	blood	62	2014-07-28	out	Y	13	11	33	8	R	4	R	R	8	R	R	> 2	R	1	R	4	R	I	S	_	R	ermB_16_X82819; ermBups_HG799494	R	folA_AE007317 Variant I100L; folP_AE007317 FSHIFT at 175; folP_AE007317 FSHIFT at 178	R	tetM_2_X90939	R	ermB_16_X82819; ermBups_HG799494; mefA_10_AF376746; msrD_2_AF274302	R	ermB_16_X82819; ermBups_HG799494
spn102	24	2035892	ERP166027	ERS22133889	ERR14654016	GPS_TW_NHRI_spn102	12	3	180	2014-IX	PostPCV	ped	MC	C	pleural fluid	6	2014-10-01	icu	Y	2	0	111	0.06	S	<= 0.5	S	S	0.25	S	S	1	I	<= 0.06	S	0.06	S	S	R	catpC194_1_NC_002013	R	ermB_10_U86375; ermBups_HG799494	S	_	R	tetM_5_U58985	R	ermB_10_U86375; ermBups_HG799494	R	ermB_10_U86375; ermBups_HG799494
spn103	65	2103954	ERP166027	ERS22133890	ERR14654017	GPS_TW_NHRI_spn103	6	23F	166	2014-IX	PostPCV	elderly	MC	S	blood	84	2014-07-11	inx	Y	NEW	12	8	1	S	1	I	S	1	I	S	> 2	R	0.5	I	2	R	S	S	_	R	ermB_16_X82819	R	folA_AE007317 Variant I100L; folP_AE007317 TRUNC at 181	R	tetM_2_X90939	R	ermB_16_X82819	R	ermB_16_X82819
spn104	54	2042810	ERP166027	ERS22133891	ERR14654018	GPS_TW_NHRI_spn104	1	19A	320	2014-IX	PostPCV	adult	MC	S	blood	62	2014-07-15	inx	Y	13	11	16	8	R	2	R	I	2	R	I	> 2	R	1	R	4	R	I	S	_	R	ermB_16_X82819; ermBups_HG799494	R	folA_AE007317 Variant I100L; folP_AE007317 INS at 199	R	tetM_2_X90939	R	ermB_16_X82819; ermBups_HG799494; mefA_10_AF376746; msrD_2_AF274302	R	ermB_16_X82819; ermBups_HG799494
spn105	49	2042984	ERP166027	ERS22133892	ERR14654019	GPS_TW_NHRI_spn105	1	19A	320	2014-IX	PostPCV	adult	MC	S	blood	62	2014-07-15	inx	Y	13	11	16	8	R	2	R	I	2	R	I	> 2	R	1	R	4	R	I	S	_	R	ermB_16_X82819; ermBups_HG799494	R	folA_AE007317 Variant I100L; folP_AE007317 INS at 199	R	tetM_2_X90939	R	ermB_16_X82819; ermBups_HG799494; mefA_10_AF376746; msrD_2_AF274302	R	ermB_16_X82819; ermBups_HG799494
spn106	26	2037968	ERP166027	ERS22133893	ERR14654026	GPS_TW_NHRI_spn106	12	3	-	2014-IX	PostPCV	elderly	RH	C	blood	71	2014-07-07	icu	Y	2	0	111	0.06	S	<= 0.5	S	S	0.25	S	S	1	I	<= 0.06	S	0.06	S	S	R	catpC194_1_NC_002013	R	ermB_10_U86375; ermBups_HG799494	S	_	R	tetM_5_U58985	R	ermB_10_U86375; ermBups_HG799494	R	ermB_10_U86375; ermBups_HG799494
spn107	52	2083290	ERP166027	ERS22133894	ERR14654027	GPS_TW_NHRI_spn107	4	14	876	2014-IX	PostPCV	ped	RH	C	blood	0	2014-07-07	inx	Y	60	16	312	2	S	1	I	S	0.5	S	S	> 2	R	0.5	I	2	R	S	S	_	R	ermB_16_X82819	R	folA_AE007317 Variant I100L; folP_AE007317 MULTIPLE at 178-180	R	tetM_12_FR671418	R	ermB_16_X82819	R	ermB_16_X82819
spn108	51	2223400	ERP166027	ERS22133895	ERR14654028	GPS_TW_NHRI_spn108	23	06B	90	2014-IX	PostPCV	adult	MC	E	blood	61	2014-07-13	UNK	Y	34	57	56	0.25	S	1	I	S	0.5	S	S	> 2	R	0.12	S	1	R	S	R	catpC194_1_NC_002013	R	ermB_16_X82819; ermBups_HG799494	R	folA_AE007317 Variant I100L; folP_AE007317 MULTIPLE at 178-180	R	tetM_12_FR671418	R	ermB_16_X82819; ermBups_HG799494	R	ermB_16_X82819; ermBups_HG799494
spn109	50	2189768	ERP166027	ERS22133896	ERR14654029	GPS_TW_NHRI_spn109	76	06C	76	2016-X	PostPCV	unk	MC	N	blood	Unk	2016-09-09	inx	Y	NEW	46	36	2	S	1	I	S	1	I	S	> 2	R	0.5	I	2	R	S	S	_	S	_	R	folA_AE007317 Variant I100L; folP_AE007317 INS at 199	R	tetM_2_X90939	R	mefA_10_AF376746; msrD_2_AF274302	S	_
spn110	48	2174659	ERP166027	ERS22133897	ERR14654030	GPS_TW_NHRI_spn110	5	23A	338	2016-X	PostPCV	adult	MC	S	blood	63	2016-08-12	icu	Y	19	1	24	0.25	S	<= 0.5	S	S	0.25	S	S	<= 0.5	S	<= 0.06	S	0.5	R	S	S	_	R	ermB_10_U86375; ermBups_HG799494	I	folA_AE007317 Variant I100L	R	tetM_12_FR671418	R	ermB_10_U86375; ermBups_HG799494	R	ermB_10_U86375; ermBups_HG799494
spn111	45	2091583	ERP166027	ERS22133898	ERR14654031	GPS_TW_NHRI_spn111	904;9	15A	63	2016-X	PostPCV	elderly	MC	C	blood	78	2016-08-31	out	Y	13	175	43	2	S	1	I	S	0.5	S	S	> 2	R	0.5	I	2	R	S	S	_	R	ermB_16_X82819; ermBups_HG799494	S	_	R	tetM_12_FR671418	R	ermB_16_X82819; ermBups_HG799494	R	ermB_16_X82819; ermBups_HG799494
spn112	41	2092358	ERP166027	ERS22133899	ERR14654032	GPS_TW_NHRI_spn112	904;9	15A	63	2016-X	PostPCV	adult	MC	C	blood	45	2016-09-18	out	Y	13	175	43	2	S	1	I	S	0.5	S	S	> 2	R	0.5	I	2	R	S	S	_	R	ermB_16_X82819; ermBups_HG799494	S	_	R	tetM_12_FR671418	R	ermB_16_X82819; ermBups_HG799494	R	ermB_16_X82819; ermBups_HG799494
spn113	43	2043741	ERP166027	ERS22133900	ERR14654033	GPS_TW_NHRI_spn113	1	19A	320	2016-X	PostPCV	adult	MC	S	blood	46	2016-07-14	out	Y	13	11	16	8	R	2	R	I	2	R	I	> 2	R	1	R	4	R	I	S	_	R	ermB_16_X82819; ermBups_HG799494	R	folA_AE007317 Variant I100L; folP_AE007317 INS at 199	R	tetM_2_X90939	R	ermB_16_X82819; ermBups_HG799494; mefA_10_AF376746; msrD_2_AF274302	R	ermB_16_X82819; ermBups_HG799494
spn114	31	2084115	ERP166027	ERS22133901	ERR14654034	GPS_TW_NHRI_spn114	4	14	876	2016-X	PostPCV	elderly	MC	N	blood	70	2016-08-29	inx	Y	60	16	NEW	2	S	1	I	S	0.5	S	S	> 2	R	0.5	I	2	R	S	S	_	R	ermB_16_X82819	R	folA_AE007317 Variant I100L; folP_AE007317 TRUNC at 187	R	tetM_12_FR671418	R	ermB_16_X82819	R	ermB_16_X82819
spn115	32	2087573	ERP166027	ERS22133902	ERR14654035	GPS_TW_NHRI_spn115	5	23A	338	2016-X	PostPCV	elderly	MC	N	blood	76	2016-08-28	inx	Y	19	1	24	0.25	S	<= 0.5	S	S	0.25	S	S	<= 0.5	S	<= 0.06	S	0.5	R	S	S	_	R	ermB_10_U86375; ermBups_HG799494	I	folA_AE007317 Variant I100L	R	tetM_12_FR671418	R	ermB_10_U86375; ermBups_HG799494	R	ermB_10_U86375; ermBups_HG799494
spn116	52	2093395	ERP166027	ERS22133903	ERR14654036	GPS_TW_NHRI_spn116	6	11A	166	2016-X	PostPCV	elderly	RH	C	pleural fluid	76	2016-08-22	out	Y	15	12	18	2	S	1	I	S	1	I	S	> 2	R	0.5	I	2	R	S	S	_	R	ermB_16_X82819	R	folA_AE007317 Variant I100L; folP_AE007317 TRUNC at 181	R	tetM_12_FR671418	R	ermB_16_X82819	R	ermB_16_X82819
spn117	44	2138187	ERP166027	ERS22133904	ERR14654037	GPS_TW_NHRI_spn117	16	06A	81	2016-X	PostPCV	elderly	RH	C	blood	73	2016-09-02	icu	Y	15	12	18	2	S	1	I	S	1	I	S	> 2	R	0.5	I	2	R	S	R	catpC194_1_NC_002013	R	ermB_16_X82819; ermBups_HG799494	I	folA_AE007317 Variant I100L	R	tetM_2_X90939	R	ermB_16_X82819; ermBups_HG799494; mefA_10_AF376746; msrD_2_AF274302	R	ermB_16_X82819; ermBups_HG799494
spn118	50	2106031	ERP166027	ERS22133905	ERR14654038	GPS_TW_NHRI_spn118	904;9	15A	63	2018-XI	PostPCV	elderly	MC	C	abscess, deep/close	66	2018-07-12	out	Y	13	175	43	2	S	1	I	S	0.5	S	S	> 2	R	0.5	I	2	R	S	S	_	R	ermB_16_X82819; ermBups_HG799494	S	_	R	tetM_12_FR671418	R	ermB_16_X82819; ermBups_HG799494	R	ermB_16_X82819; ermBups_HG799494
spn119	42	2044938	ERP166027	ERS22133906	ERR14654039	GPS_TW_NHRI_spn119	1	19A	320	2018-XI	PostPCV	adult	RH	S	blood	30	2018-08-10	out	Y	13	11	16	8	R	2	R	I	2	R	I	> 2	R	1	R	4	R	I	S	_	R	ermB_16_X82819; ermBups_HG799494	R	folA_AE007317 Variant I100L; folP_AE007317 INS at 199	R	tetM_2_X90939	R	ermB_16_X82819; ermBups_HG799494; mefA_10_AF376746; msrD_2_AF274302	R	ermB_16_X82819; ermBups_HG799494
spn120	48	2069574	ERP166027	ERS22133907	ERR14654040	GPS_TW_NHRI_spn120	6	23A	166	2018-XI	PostPCV	adult	RH	S	blood	36	2018-09-17	out	Y	15	11	299	8	R	1	I	S	2	R	I	> 2	R	1	R	4	R	I	S	_	R	ermB_16_X82819	I	folA_AE007317 Variant I100L	R	tetM_12_FR671418	R	ermB_16_X82819	R	ermB_16_X82819
spn121	31	2031033	ERP166027	ERS22133908	ERR14654041	GPS_TW_NHRI_spn121	12	3	180	2018-XI	PostPCV	adult	MC	N	blood	64	2018-07-09	out	Y	2	0	2	<= 0.03	S	<= 0.5	S	S	<= 0.06	S	S	<= 0.5	S	<= 0.06	S	<= 0.03	S	S	R	catpC194_1_NC_002013	R	ermB_16_X82819; ermBups_HG799494	S	_	R	tetM_8_X04388	R	ermB_16_X82819; ermBups_HG799494	R	ermB_16_X82819; ermBups_HG799494
spn122	37	2137160	ERP166027	ERS22133909	ERR14654042	GPS_TW_NHRI_spn122	16	15B	83	2018-XI	PostPCV	ped	MC	N	blood	3	2018-08-27	inx	Y	15	12	18	2	S	1	I	S	1	I	S	> 2	R	0.5	I	2	R	S	R	catpC194_1_NC_002013	R	ermB_16_X82819	R	folA_AE007317 Variant I100L; folP_AE007317 MULTIPLE at 178-180	R	tetM_12_FR671418	R	ermB_16_X82819	R	ermB_16_X82819
spn123	49	2101991	ERP166027	ERS22133910	ERR14654043	GPS_TW_NHRI_spn123	_	06C	9119	2018-XI	PostPCV	adult	RH	N	blood	43	2018-09-20	out	N	0	0	0	<= 0.03	S	<= 0.5	S	S	<= 0.06	S	S	<= 0.5	S	<= 0.06	S	<= 0.03	S	S	S	_	S	_	S	_	S	_	S	_	S	_
spn124	20	2015053	ERP166027	ERS22133911	ERR14654044	GPS_TW_NHRI_spn124	45	34	9395	2018-XI	PostPCV	elderly	RH	C	blood	83	2018-07-01	out	N	4	7	7	4	I	1	I	S	1	I	S	> 2	R	0.5	I	2	R	S	S	_	S	_	S	_	S	_	S	_	S	_
spn125	49	2093943	ERP166027	ERS22133912	ERR14654045	GPS_TW_NHRI_spn125	6	11A	166	2018-XI	PostPCV	adult	MC	C	blood	61	2018-07-19	inx	Y	15	12	18	2	S	1	I	S	1	I	S	> 2	R	0.5	I	2	R	S	S	_	R	ermB_16_X82819	R	folA_AE007317 Variant I100L; folP_AE007317 TRUNC at 181	R	tetM_12_FR671418	R	ermB_16_X82819	R	ermB_16_X82819
spn126	42	2090069	ERP166027	ERS22133913	ERR14654046	GPS_TW_NHRI_spn126	904;9	15A	63	2018-XI	PostPCV	elderly	MC	C	blood	66	2018-07-24	out	Y	13	175	43	2	S	1	I	S	0.5	S	S	> 2	R	0.5	I	2	R	S	S	_	R	ermB_16_X82819; ermBups_HG799494	S	_	R	tetM_12_FR671418	R	ermB_16_X82819; ermBups_HG799494	R	ermB_16_X82819; ermBups_HG799494
spn127	23	2035242	ERP166027	ERS22133914	ERR14654047	GPS_TW_NHRI_spn127	12	3	180	2018-XI	PostPCV	elderly	RH	C	blood	90	2018-07-19	icu	Y	2	0	2	<= 0.03	S	<= 0.5	S	S	<= 0.06	S	S	<= 0.5	S	<= 0.06	S	<= 0.03	S	S	R	catpC194_1_NC_002013	R	ermB_16_X82819; ermBups_HG799494	S	_	R	tetM_8_X04388	R	ermB_16_X82819; ermBups_HG799494	R	ermB_16_X82819; ermBups_HG799494
spn128	42	2087825	ERP166027	ERS22133915	ERR14654048	GPS_TW_NHRI_spn128	904;9	15A	63	2020-XII	PostPCV	elderly	RH	C	blood	85	2020-09-27	out	Y	13	175	496	2	S	1	I	S	1	I	S	> 2	R	0.5	I	2	R	S	S	_	R	ermB_16_X82819; ermBups_HG799494	S	_	R	tetM_12_FR671418	R	ermB_16_X82819; ermBups_HG799494	R	ermB_16_X82819; ermBups_HG799494
spn129	22	2131418	ERP166027	ERS22133916	ERR14654049	GPS_TW_NHRI_spn129	45	34	1439	2020-XII	PostPCV	elderly	RH	N	blood	65	2020-08-29	icu	N	0	0	2	<= 0.03	S	<= 0.5	S	S	<= 0.06	S	S	<= 0.5	S	<= 0.06	S	<= 0.03	S	S	S	_	S	_	S	_	R	tetM_12_FR671418	R	mefA_10_AF376746; msrD_2_AF274302	S	_
spn130	39	2086951	ERP166027	ERS22133917	ERR14654050	GPS_TW_NHRI_spn130	152	15C	-	2020-XII	PostPCV	ped	RH	C	blood	2	2020-09-05	inx	Y	226	175	497	1	S	<= 0.5	S	S	0.25	S	S	2	R	0.25	S	1	R	S	S	_	R	ermB_16_X82819; ermBups_HG799494	I	folA_AE007317 Variant I100L	R	tetM_12_FR671418	R	ermB_16_X82819; ermBups_HG799494	R	ermB_16_X82819; ermBups_HG799494
spn131	31	2049718	ERP166027	ERS22133918	ERR14654051	GPS_TW_NHRI_spn131	_	10B	-	2020-XII	PostPCV	adult	MC	C	blood	64	2020-07-05	out	N	0	0	0	<= 0.03	S	<= 0.5	S	S	<= 0.06	S	S	<= 0.5	S	<= 0.06	S	<= 0.03	S	S	S	_	S	_	S	_	S	_	S	_	S	_
spn132	45	2094277	ERP166027	ERS22133919	ERR14654052	GPS_TW_NHRI_spn132	6	11A	166	2022-XIII	PostPCV	elderly	MC	S	blood	65	2022-08-22	inx	Y	15	12	18	2	S	1	I	S	1	I	S	> 2	R	0.5	I	2	R	S	S	_	R	ermB_16_X82819	R	folA_AE007317 Variant I100L; folP_AE007317 TRUNC at 181	R	tetM_12_FR671418	R	ermB_16_X82819	R	ermB_16_X82819
spn133	48	2134856	ERP166027	ERS22133920	ERR14654053	GPS_TW_NHRI_spn133	16	15B	83	2022-XIII	PostPCV	elderly	MC	C	blood	91	2022-09-11	inx	Y	15	12	NEW	2	S	1	I	S	1	I	S	> 2	R	0.5	I	2	R	S	R	catpC194_1_NC_002013	R	ermB_16_X82819	R	folA_AE007317 Variant I100L; folP_AE007317 MULTIPLE at 178-180	R	tetM_12_FR671418	R	ermB_16_X82819	R	ermB_16_X82819
spn134	91	2045285	ERP166027	ERS22133921	ERR14654054	GPS_TW_NHRI_spn134	_	23F	-	2022-XIII	PostPCV	adult	RH	S	pleural fluid	62	2022-08-05	inx	Y	NEW	NEW	NEW	8	R	1	I	S	1	I	S	> 2	R	1	R	4	R	I	S	_	R	ermB_16_X82819; ermBups_HG799494	R	folA_AE007317 Variant I100L; folP_AE007317 INS at 184	R	tetM_2_X90939	R	ermB_16_X82819; ermBups_HG799494	R	ermB_16_X82819; ermBups_HG799494
spn135	37	2116235	ERP166027	ERS22133922	ERR14654055	GPS_TW_NHRI_spn135	554	17F	4112	2022-XIII	PostPCV	elderly	RH	E	blood	72	2022-08-16	out	N	0	0	0	<= 0.03	S	<= 0.5	S	S	<= 0.06	S	S	<= 0.5	S	<= 0.06	S	<= 0.03	S	S	S	_	S	_	S	_	S	_	R	mefE_AE007317	S	_
spn136	25	2009846	ERP166027	ERS22133923	ERR14654056	GPS_TW_NHRI_spn136	45	34	9395	2022-XIII	PostPCV	elderly	RH	E	blood	83	2022-09-07	out	N	4	7	7	4	I	1	I	S	1	I	S	> 2	R	0.5	I	2	R	S	S	_	S	_	S	_	S	_	S	_	S	_
spn137	47	2068300	ERP166027	ERS22133924	ERR14654057	GPS_TW_NHRI_spn137	6	23A	166	2022-XIII	PostPCV	adult	RH	N	blood	66	2022-09-05 04:25:00	inx	Y	15	11	299	8	R	1	I	S	2	R	I	> 2	R	1	R	4	R	I	S	_	R	ermB_16_X82819	I	folA_AE007317 Variant I100L	R	tetM_12_FR671418	R	ermB_16_X82819	R	ermB_16_X82819
spn138	36	2130125	ERP166027	ERS22133925	ERR14654058	GPS_TW_NHRI_spn138	16	15B	83	2022-XIII	PostPCV	elderly	MC	S	blood	72	2022-07-05	out	Y	15	12	18	2	S	1	I	S	1	I	S	> 2	R	0.5	I	2	R	S	R	catpC194_1_NC_002013	R	ermB_16_X82819	R	folA_AE007317 Variant I100L; folP_AE007317 MULTIPLE at 178-180	R	tetM_12_FR671418	R	ermB_16_X82819	R	ermB_16_X82819
[truncated: 41 more columns]

## Sheet: footnote of Table S1
Abbreviation: ped, pediatric; RH, regional hospital; MC, medical centre; S, south; N, north; E, east; W, west; CSF, cerebrospinal fluid; inx, inpatient, out, outpatient, icu, intensive care unit
Predictive MICs are listed in column z to column BP, and MICs by microdilution are listed in column BU to CK
Abrreviation for antibiotics: amoxicillin (AMO), ceftriaxone (CFT), cefotaxime (TAX), cefuroxime (CFX), meropenem (MEM), penicillin (PEN), chloramphenicol (CHL), clindamycin (CLI), co-trimoxazole (COT), doxycycline (DOX), erythromycin (ERY), fluoroquinolones (FQ), kanamycin (KAN), levofloxacin (LFX), rifampin (RIF), sulfamethoxazole (SMX), tetracycline (TET), trimethoprim (TMP) and vancomycin (VA…

## Sheet: Table S2
Table S2. Source breakdown of 1343 pneumococcal isolates from TSAR program, 2006-2022.
Characteristics	2006	2008	2010	2012	2014	2016	2018	2020	2022	Pre-PCV (2006-2012)	Post-PCV (2014-2022)
No. of isolates (%)	n = 308	n = 289	n = 196	n = 121	n = 118	n = 99	n = 89	n = 47	n = 76	n = 914	n = 429
Age groups
Children	109(35.4)	92(31.8)	43(21.9)	38(31.4)	47(39.8)	32(32.3)	34(38.2)	18(38.3)	27(35.5)	282(30.9)	158(36.8)
Adults	80(26)	84(29.1)	62(31.6)	41(33.9)	38(32.2)	34(34.3)	32(36)	16(34)	27(35.5)	267(29.2)	147(34.3)
Elderly	119(38.6)	94(32.5)	81(41.3)	42(34.7)	33(28)	31(31.3)	22(24.7)	13(27.7)	22(28.9)	336(36.8)	121(28.2)
Unknown	0(0)	19(6.6)	10(5.1)	0(0)	0(0)	2(2)	1(1.1)	0(0)	0(0)	29(3.2)	3(0.7)
Serotypes
15A	3(1)	1(0.3)	2(1)	6(5)	12(10.2)	20(20.2)	16(18)	7(14.9)	9(11.8)	12(1.3)	64(14.9)
23A	8(2.6)	9(3.1)	5(2.6)	5(4.1)	7(5.9)	5(5.1)	14(15.7)	11(23.4)	17(22.4)	27(3)	54(12.6)
19A	2(0.6)	9(3.1)	21(10.7)	25(20.7)	23(19.5)	13(13.1)	9(10.1)	3(6.4)	5(6.6)	57(6.2)	53(12.4)
19F	59(19.2)	62(21.5)	31(15.8)	19(15.7)	24(20.3)	10(10.1)	11(12.4)	2(4.3)	4(5.3)	171(18.7)	51(11.9)
6A	10(3.2)	7(2.4)	8(4.1)	3(2.5)	12(10.2)	7(7.1)	2(2.2)	2(4.3)	4(5.3)	28(3.1)	27(6.3)
35B	0(0)	3(1)	1(0.5)	1(0.8)	2(1.7)	6(6.1)	7(7.9)	3(6.4)	6(7.9)	5(0.5)	24(5.6)
34	5(1.6)	5(1.7)	0(0)	1(0.8)	1(0.8)	2(2)	6(6.7)	4(8.5)	8(10.5)	11(1.2)	21(4.9)
15B	9(2.9)	13(4.5)	8(4.1)	7(5.8)	3(2.5)	3(3)	6(6.7)	1(2.1)	7(9.2)	37(4)	20(4.7)
11A	9(2.9)	7(2.4)	1(0.5)	1(0.8)	1(0.8)	7(7.1)	5(5.6)	0(0)	5(6.6)	18(2)	18(4.2)
15C	3(1)	6(2.1)	2(1)	2(1.7)	4(3.4)	5(5.1)	2(2.2)	4(8.5)	2(2.6)	13(1.4)	17(4)
Other serotypes	200(64.9)	167(57.8)	117(59.7)	51(42.1)	29(24.6)	21(21.2)	11(12.4)	10(21.3)	9(11.8)	535(58.5)	80(18.6)
Vaccine coverage
PCV13	231(75)	215(74.4)	154(78.6)	85(70.2)	77(65.3)	44(44.4)	28(31.5)	11(23.4)	16(21.1)	685(74.9)	176(41)
PCV20	253(82.1)	243(84.1)	164(83.7)	96(79.3)	86(72.9)	60(60.6)	42(47.2)	16(34)	30(39.5)	756(82.7)	234(54.5)
PPSV23	255(82.8)	246(85.1)	164(83.7)	96(79.3)	86(72.9)	60(60.6)	42(47.2)	16(34)	30(39.5)	761(83.3)	234(54.5)
Invasive	24(7.8)	25(8.7)	18(9.2)	25(20.7)	16(13.6)	9(9.1)	10(11.2)	4(8.5)	7(9.2)	92(10.1)	46(10.7)
Antimicrobial susceptibility
Penicillin (meningitis)	67(21.8)	48(16.6)	46(23.5)	22(18.2)	11(9.3)	9(9.1)	10(11.2)	5(10.6)	2(2.6)	183(20)	37(8.6)
Penicillin (non-meningitis)	254(82.5)	190(65.7)	164(83.7)	83(68.6)	68(57.6)	59(59.6)	54(60.7)	31(66)	52(68.4)	691(75.6)	264(61.5)
Ceftriaxone (meningitis)	136(44.2)	86(29.8)	133(67.9)	39(32.2)	32(27.1)	42(42.4)	35(39.3)	21(44.7)	32(42.1)	394(43.1)	162(37.8)
Ceftriaxone (non-meningitis)	278(90.3)	221(76.5)	182(92.9)	75(62)	60(50.8)	69(69.7)	47(52.8)	30(63.8)	50(65.8)	756(82.7)	256(59.7)
Meropenem	154(50)	97(33.6)	130(66.3)	46(38)	31(26.3)	28(28.3)	26(29.2)	16(34)	27(35.5)	427(46.7)	128(29.8)
Erythromycin	21(6.8)	14(4.8)	18(9.2)	7(5.8)	3(2.5)	6(6.1)	8(9)	7(14.9)	7(9.2)	60(6.6)	31(7.2)
Tetracycline	16(5.2)	14(4.8)	30(15.3)	14(11.6)	3(2.5)	9(9.1)	6(6.7)	8(17)	14(18.4)	74(8.1)	40(9.3)
Trimethoprim/ sulfamethoxazole	76(24.7)	74(25.6)	63(32.1)	36(29.8)	36(30.5)	33(33.3)	40(44.9)	27(57.4)	45(59.2)	249(27.2)	181(42.2)
Levofloxacin	291(94.5)	271(93.8)	178(90.8)	112(92.6)	106(89.8)	94(94.9)	84(94.4)	44(93.6)	75(98.7)	852(93.2)	403(93.9)
Clindamycin	NA	95(32.9)	75(38.3)	28(23.1)	20(16.9)	17(17.2)	17(19.1)	13(27.7)	20(26.3)	198(21.7)	87(20.3)
Amoxicillin/ clavulanate	279(90.6)	NA	158(80.6)	79(65.3)	72(61)	68(68.7)	60(67.4)	30(63.8)	45(59.2)	516(82.6)	275(64.1)
MDR	NA	266(92)	156(79.6)	109(90.1)	112(94.9)	88(88.9)	76(85.4)	34(72.3)	56(73.7)	531(87.6)	366(85.3)
Footnote:
Serotypes were ranked based on the number of isolates in the post-PCV13 period (2014–2022), with only the top 10 listed.
Bold font indicates serotypes included in PCV13.
Antimicrobial susceptibility testing was performed using broth microdilution.
The MDR data for the pre-PCV13 period include only isolates from 2008–2012, due to the absence of clindamycin MIC data in 2006.

## Sheet: Table S3
Table S3. Serotype and GPSC changes among 137 IPD isolates before and after PCV13 introduction in Taiwan
Characteristics	Pre-PCV13 (n = 91)	Post-PCV13 (n = 46)	Rate difference	P-value
Age groups
Children	31(34.1)	6(13)	-0.211	0.009
Adult	35(38.5)	20(43.5)	0.05	0.585
Elderly	21(23.1)	19(41.3)	0.182	0.031
Unknown	4(4.3)	1(2.2)		0.663
Serotypes
19A	14(15.4)	7(15.2)	-0.002	1
3	12(13.2)	4(8.7)	-0.045	0.577
14	11(12.1)	2(4.3)	-0.077	0.218
19F	10(11)	2(4.3)	-0.066	0.337
23F	9(9.9)	2(4.3)	-0.055	0.334
6B	11(12.1)	1(2.2)	-0.099	0.06
6A	5(5.5)	3(6.5)	0.01	1
15A	2(2.2)	5(10.9)	0.087	0.042
15B	2(2.2)	4(8.7)	0.065	0.179
23A	1(1.1)	4(8.7)	0.076	0.043
GPSCs
GPSC1	21(23.1)	9(19.6)	-0.035	0.827
GPSC16	12(13.2)	6(13)	-0.001	1
GPSC12	11(12.1)	4(8.7)	-0.034	0.773
GPSC6	6(6.6)	6(13)	0.065	0.217
GPSC4	6(6.6)	2(4.3)	-0.022	0.718
GPSC23	7(7.7)	1(2.2)	-0.055	0.267
GPSC9	1(1.1)	5(10.9)	0.098	0.016
Other GPSCs	27(29.7)	13(28.3)	-0.014	1
Antimicrobial non-susceptibility rate
Penicillin (meningitis)	66(72.5)	37(80.4)	0.079	0.403
Penicillin (non-meningitis)	19(20.9)	11(23.9)	0.03	0.669
Amoxicillin/clavulanate	21(23.1)	14(30.4)	0.073	0.408
Ceftriaxone(meningitis)	59(64.8)	34(73.9)	0.091	0.335
Ceftriaxone (non-meningitis)	17(18.7)	8(17.4)	-0.013	1
Meropenem	66(72.5)	37(80.4)	0.079	0.403
Chloramphenicol	30(33)	11(23.9)	-0.091	0.326
Clindamycin	68(74.7)	37(80.4)	0.057	0.526
Erythromycin	84(92.3)	41(89.1)	-0.032	0.534
Tetracycline	87(95.6)	41(89.1)	-0.065	0.163
Levofloxacin	6(6.6)	8(17.4)	0.108	0.071
Trimethoprim/sulfamethoxazole	64(70.3)	31(67.4)	-0.029	0.845
Kanamycin	1(1.1)	0(0)	-0.011	1
Rifampin	2(2.2)	0(0)	-0.022	0.551
MDR	83(91.2)	39(84.8)	-0.064	0.262
Footnote:
Top 10 serotypes among invasive pneumococcus were listed here
Bold font indicates serotypes included in PCV13.
Antimicrobial non-susceptibility rate was calculated by in silico prediction.

## Sheet: Table S4
Table S4 Serotype of different age groups among 137 IPD isolates
Age groups(No.)	PrePCV	PostPCV	Total
Children
15C		2	2
3		1	1
14	3	1	4
15B		1	1
19A	8	1	9
38	1		1
10A	1		1
15A	1		1
19F	4		4
23A	1		1
23F	5		5
6A	3		3
6B	4		4
Total	31	6	37
Adult
19A	4	6	10
23A		3	3
19F	3	2	5
3	9	1	10
10		1	1
10A	1	1	2
11A		1	1
15A	1	1	2
15B	2	1	3
23F	1	1	2
6A	2	1	3
6B	3	1	4
4	2		2
14	5		5
15C	1		1
9V	1		1
Total	35	20	55
Elderly
15A		4	4
34	1	3	4
3	3	2	5
11A	1	2	3
15B		2	2
14	2	1	3
17		1	1
23A		1	1
23F	3	1	4
35B		1	1
6A		1	1
13	1		1
19A	1		1
19F	3		3
35A	1		1
6B	3		3
9V	2		2
Total	21	19	40
Footnote:
Bold font indicates serotypes included in PCV13.

## Sheet: Table S5
Table S5. Discrepancy of predictive antimicrobial susceptibility of 137 IPD isolates by WGS and by broth microdilution
Sample_ID	GPSC	Serotype	ST	Susceptibility (MIC) prediction by WGS	Susceptibility by broth microdilution	MIC by broth microdilution	Resistome
Meropenem
spn007	4	14	876	I(0.5)	S	<=0.25	60: 16: 312
spn026	391	06A	2756	S(0.25)	R	1	0.564039
spn058	16	23F	81	I(0.5)	S	<=0.25	15:12:18
spn062	16	06A	81	I(0.5)	S	<=0.25	15:12:18
spn064	4	14	876	I(0.5)	S	<=0.25	60: 16: 312
spn071	4	14	876	I(0.5)	S	<=0.25	60: 16: 312
spn075	14	23F	242	S(0.25)	I	0.5	0.564039
spn107	4	14	876	I(0.5)	S	<=0.25	60: 16: 312
spn109	76	06C	76	I(0.5)	S	<=0.25	NEW: 46: 36
spn124	45	34	9395	I(0.5)	S	<=0.25	04:07:07
spn128	904;9	15A	63	I(0.5)	S	<=0.25	13: 175: 496
spn130	152	15C	-	S(0.25)	I	0.5	226: 175: 497
spn137	6	23A	166	R(1)	S	<=0.25	0.6361
spn138	16	15B	83	I(0.5)	S	<=0.25	15:12:18
Clindamycin(inducible resistance)
spn067	_	06B	4976	R	S	<=0.12	ermB_16_X82819; ermBups_HG799494
Erythromycin
spn135	554	17F	4112	R	S	<=0.25	mefE_AE007317
Tetracycline
spn057	3	35C	717	R	S	<=1	tetM_4_X75073
spn061	12	3	180	R	S	<=1	tetM_5_U58985
spn095	16	15B	83	R	S	<=1	tetM_12_FR671418
spn124	45	34	9395	S	R	>8	_
Levofloxacin
spn016	1	19F	236	R	S	2	parE_AE007317 Variant D435N
spn040	6	14	1569	R	S	2	parC_AE007317 Variant S79Y
spn048	162	4	4930	R	S	2	parE_AE007317 Variant D435N
spn069	23	6E(6B)	95	R	S	2	parE_AE007317 Variant D435N
spn101	1	19F	271	R	S	2	parC_AE007317 Variant D83N
spn110	5	23A	338	R	S	1	parC_AE007317 Variant S79F
spn115	5	23A	338	R	S	2	parC_AE007317 Variant S79F
spn118	904;9	15A	63	R	S	2	parC_AE007317 Variant D83N
Trimethoprim/sulfamethoxazole
spn014	1	19F	257	I	S	<=0.5	folP_AE007317 FSHIFT at 175; folP_AE007317 FSHIFT at 178
spn026	391	06A	2756	I	S	<=0.5	folP_AE007317 INS at 169
spn031	244	06C	-	I	S	<=0.5	folP_AE007317 MULTIPLE at 178-180
spn052	3	3	5255	I	S	<=0.5	folP_AE007317 MULTIPLE at 178-180
spn062	16	06A	81	I	S	<=0.5	folA_AE007317 Variant I100L
spn123	_	06C	9119	S	I	1	_
spn124	45	34	9395	S	I	2	_
spn137	6	23A	166	I	S	<=0.5	folA_AE007317 Variant I100L
Chloramphenicol
spn103	6	23F	166	S	R	8	_

## Sheet: Table S6
Table S6. Resistomes of 137 IPD isolates in Taiwan, 2006-2022 (extracted from supplementary Table S1)
GPSC	Serotype	ST	Resistome	Number
1(30)	19A (21)	ST320(20)	pbp1a: 2b: 2x (13: 11: 16)-ermB-mefA-msrD-tetM-folA I100L-folP	18
			pbp1a: 2b: 2x (13: 11: NEW)-ermB-mefA-msrD-tetM-folA I100L-folP	1
			pbp1a: 2b: 2x (13: NEW: 16)-ermB-mefA-msrD-tetM-folA I100L-folP	1
		ST8521(1)	pbp1a: 2b: 2x (13: 11: 16)-ermB-mefA-msrD-tetM-folA I100L-folP	1
	19F (9)	ST236(4)	pbp1a: 2b: 2x (13: 11: NEW)-mefA-msrD-tetM-folA I100L-folP	1
			pbp1a: 2b: 2x (13: 16: 29)-mefA-msrD-tetM-folA I100L-folP-parE D435N	1
			pbp1a: 2b: 2x (13: 16: 47)-mefA-msrD-tetM-folA I100L-folP	1
			pbp1a: 2b: 2x (13: 16: 47)-mefA-msrD-tetM-folP	1
		ST257(2)	pbp1a: 2b: 2x (2: NEW: 493)-ermB-tetM-folP	1
			pbp1a: 2b: 2x (NEW: NEW: 493)-ermB-mefA-msrD-tetM-folA I100L-folP	1
		ST271(2)	pbp1a: 2b: 2x (13: 11: 33)-ermB-mefA-msrD-tetM-folA I100L-folP-parC D83N	1
			pbp1a: 2b: 2x (13: 16: 47)-ermB-mefA-msrD-tetM-folA I100L-folP	1
		ST1465(1)	pbp1a: 2b: 2x (13: 49: NEW)-ermB-mefA-msrD-tetM-folA I100L-folP	1
4(8)	14(8)	ST876(8)	pbp1a: 2b: 2x (60: 16: 312)-ermB-tetM	5
			pbp1a: 2b: 2x (60: 16: 312)-ermB-tetM-folA I100L-folP	1
			pbp1a: 2b: 2x (60: 16: NEW)-ermB-tetM-folA I100L-folP-gyrA S81F-parC S79Y-parE D435N	1
			pbp1a: 2b: 2x (60: 16: WT)-ermB-tetM	1
6(12)	13(1)	ST166(1)	pbp1a: 2b: 2x (15: 12: 18)-ermB-tetM-folP	1
	14(1)	1569(1)	pbp1a: 2b: 2x (45: 12: NEW)-ermB-tetM-folA I100L-folP-parC S79Y	1
	9V(3)	ST166(3)	pbp1a: 2b: 2x (15: 12: 18)-ermB-tetM-folA I100L-folP	1
			pbp1a: 2b: 2x (15: 12: 18)-ermB-tetM-folA I100L-folP-gyrA S81F-parC S79Y	1
			pbp1a: 2b: 2x (15: 37: 36)-ermB-tetM-folA I100L-folP	1
	11A(3)	ST166(3)	pbp1a: 2b: 2x (15: 12: 18)-ermB-tetM-folA I100L-folP	3
	19F(1)	ST166(1)	pbp1a: 2b: 2x (13: 12: 47)-ermB-tetM-folA I100L-folP	1
	23A(2)	ST166(2)	pbp1a: 2b: 2x (15: 11: 299)-ermB-tetM-folA I100L	2
	23F(1)		pbp1a: 2b: 2x (NEW: 12: 8)-ermB-tetM-folA I100L-folP-gyrA S81F-parC S79Y-parE D435N	1
9(6)	15A(6)	ST63(6)	pbp1a: 2b: 2x (13: 175: 43)-ermB-tetM	4
			pbp1a: 2b: 2x (13: 175: 43)-ermB-tetM-parC D83N	1
			pbp1a: 2b: 2x (13: 175: 496)-ermB-tetM-gyrA S81F-parC S79F	1
12(15)	3(15)	ST180(13)	pbp1a: 2b: 2x (2: WT: 111)-ermB-tetM	7
			pbp1a: 2b: 2x (2: WT: 2)-ermB-tetM	5
			pbp1a: 2b: 2x (2: WT: NEW)-ermB-tetM	1
		ST2570(1)	pbp1a: 2b: 2x (2: WT: 29)-tetM	1
		nontypeable(1)	pbp1a: 2b: 2x (2: WT: 111)-ermB-tetM	1
16(18)	6A(3)	ST81(3)	pbp1a: 2b: 2x (15: 12: 18)-ermB-mefA-msrD-tetM-folA I100L	3
	15B(6)	ST83(6)	pbp1a: 2b: 2x (15: 12: 18)-ermB-tetM-folA I100L-folP	5
			pbp1a: 2b: 2x (15: 12: NEW)-ermB-tetM-folA I100L-folP	1
	15C(1)	ST83(1)	pbp1a: 2b: 2x (15: 12: 36)-ermB-tetM-folA I100L-folP	1
	19F(2)	ST81(2)	pbp1a: 2b: 2x(15: 12: 18)-mefA-msrD-tetM-folA I100L-folP	1
			pbp1a: 2b: 2x (NEW: 12: 3WT9)-mefA-msrD-tetM-folA I100L-folP-gyrA S81F-parC D83N	1
	23F(6)	ST81(5)	pbp1a: 2b: 2x (15: 12: 18)-ermB-mefA-msrD-tetM-folA I100L-folP	1
			pbp1a: 2b: 2x (15: 12: 18)-mefA-msrD-tetM-folA I100L-folP	3
			pbp1a: 2b: 2x (15: NEW: NEW)-mefA-msrD-tetM-folA I100L-folP	1
		nontypeable(1)	pbp1a: 2b: 2x (15: 12: 18)-mefA-msrD-tetM-folA I100L-folP	1
23(8)	6B(8)	ST90(4)	pbp1a: 2b: 2x (34: 32: 43)-ermB-tetM-folA I100L-folP	1
			pbp1a: 2b: 2x (34: 57: 56)-ermB-tetM-folA I100L-folP	3
		ST95(3)	pbp1a: 2b: 2x (34: 11: NEW)-ermB-tetM-folA I100L-folP-parE D435N	1
			pbp1a: 2b: 2x (34: 57: 56)-ermB-tetM-folA I100L-folP	2
		nontypeable(1)	pbp1a: 2b: 2x (34: NEW: 8)-ermB-tetM-folA I100L-folP	1
Other (40)

## Sheet: Figure S1
Figure S1 Invasiveness of 1343 pneumococcal isolates among different age groups, 2006-2022

## Sheet: Figure S2
Figure S2. The phylogenetic relationship of GPSC16 isolates collected in Taiwan and Asian countries. (A) Subtree of pneumococcal isolates collected from Taiwan and GPSC16 isolates collected from other Asian countries. (B) A time-resolved phylogeny of the GPSC16 isolates from Taiwan and other countries. The time scale is indicated in the x-axis. The blue bars show the 95% credible interval of the …
